# Supplementary material for: Cas1–Cas2 physically and functionally interacts with DnaK to modulate CRISPR Adaptation
Source: Nucleic Acids Res. 2023 Jun 2;51(13):6914–26. doi: 10.1093/nar/gkad473 (PMC10359635; doi:10.1093/nar/gkad473)
Supplement: gkad473_Supplemental_Files [file gkad473_supplemental_files.zip]

Archive with 4 entries (4 files):
- STable 1.xlsx
- Suppl Material - Text-Tables-Figures.pdf
- Suppl Movie A Cas1-LFP.mp4
- Suppl Movie B Cas1R84G-LFP.mp4
