# Supplementary material for: Cas1–Cas2 physically and functionally interacts with DnaK to modulate CRISPR Adaptation
Source: Nucleic Acids Res. 2023 Jun 2;51(13):6914–26. doi: 10.1093/nar/gkad473 (PMC10359635; doi:10.1093/nar/gkad473)
Supplement: gkad473_Supplemental_Files [file gkad473_supplemental_files.zip › STable 1.xlsx]

## Sheet: pBioID2
Alternate IDs	Protein molecular weight (Da)	Total spectrum count	Length
accA	35243.4	17	319
accB	16687	205	156
accC	49321.9	17	449
accD	33322.5	7	304
aceA	47522	45	434
aceB	60275.5	25	533
aceE	99671.2	102	887
aceF	66095.9	196	630
ackA	43291.5	19	400
acnA	97678.8	2	891
acnB	93501	69	865
acpP	8639.4	9	78
acrA	42196.5	11	397
acrB	113576	9	1049
acs	72094.3	30	652
actP	59200	3	549
acuI	34723.5	3	324
add	36398	2	333
ade	63739.8	2	588
adhE	96130.1	24	891
adk	23586.4	7	214
aer	55065.1	4	506
agp	45682.9	5	413
ahpC	20761.9	41	187
ahpF	56178.2	32	521
alaA	45519.2	2	405
alaS	96033.6	45	876
ALB	69294.2	5	607
aldA	52273.3	42	479
allR	29270.2	7	271
amiC	45635	4	417
amn	53996.4	8	484
ansA	37128.1	3	338
araA	56074.3	30	500
araC	33384.6	1	292
araD	25518.4	3	231
araE	51686.6	8	472
araF	35541.5	49	329
araG	55019.4	12	504
araH	34212.3	7	328
arcA	27293.3	9	238
argS	64684.1	6	577
aroA	46097.5	2	427
aroB	38881.5	2	362
aroC	39138.3	2	361
aroG	38010.4	5	350
aroK	19538.2	2	173
asd	40018.6	15	367
asnA	36650.8	9	330
asnB	62660.1	10	554
asnS	52570.3	35	466
aspA	52356.3	16	478
aspC	43574.1	15	396
aspS	65915.5	39	590
atpA	55223.2	64	513
atpC	15068.4	3	139
atpD	50325.5	50	460
atpF	17264.5	12	156
atpG	31577.9	7	287
atpH	19332.3	6	177
avtA	46713.8	2	417
azoR	21658.4	3	201
bamA	90554.4	24	810
bamB	41886.9	21	392
bamC	36842.3	5	344
bamD	27830.3	5	245
bcp	17634.2	4	156
betB	52911.6	1	490
betT	75845.5	2	677
bglA	55361.2	8	479
btsT	77326.7	12	716
can	25096.9	5	220
carB	117843	6	1073
cfa	43910.1	3	382
cheA	60422.4	16	557
cheW	18083.9	11	167
cheZ	23976.5	5	214
clpA	84208.3	8	758
clpB	95587.9	26	857
clpP	23187.3	8	207
clpX	46357.3	20	424
coaBC	43438.7	7	406
cobB	26716.1	2	242
corA	36591.4	4	316
corC	33299.6	6	292
cra	38000	2	334
creA	17108.1	3	157
crl	15655.4	4	133
crp	23640.9	8	210
crr	18251.5	5	169
cspE	7463.6	21	69
cstA	75107.1	6	701
cycA	51660.8	1	470
cydA	58207.4	13	522
cydC	62922.8	5	573
cydD	65058.6	3	588
cyoA	34912.3	8	315
cyoB	74370.1	12	663
cysB	36150.9	4	324
cysI	64000.1	11	570
cysJ	66270.2	8	599
cysK	34490.9	36	323
cysN	52559.2	6	475
cysS	52202.9	4	461
dacA	44445.5	12	403
dacC	43609.9	8	400
dadA	47607.6	22	432
dadX	38844.8	5	356
damX	46161.5	9	428
dapA	31270.2	5	292
dapB	28757.1	3	273
dapD	29891.6	42	274
dapF	30207.8	3	274
dauA	59431.5	0	559
dcd	21250	3	193
dcm	53465.7	1	472
dcp	77517.9	2	681
dcrB	19787.7	2	185
dctA	45438.2	6	428
dcuA	45752.2	1	433
ddlA	39316.2	10	364
ddlB	32840.5	2	306
deaD	70548.7	27	629
degP	49354.9	3	474
degQ	47207.1	2	455
deoB	44371.1	6	407
deoC	27734.9	2	259
deoD	25950.5	2	239
der	55036.9	10	490
dhaK	38215.5	8	356
dhaM	51449.4	7	472
dld	64614.1	2	571
dnaB	52391.8	3	471
dnaJ	41100	9	376
dnaK	69116.1	97	638
dnaN	40587	8	366
dppA	60294.6	7	535
dppD	35844.9	1	327
dps	18696.1	5	167
dsbB	20142.8	2	176
dxs	67619	5	620
eda	22284.3	8	213
efp	20591.5	4	188
emrA	42736.1	4	390
eno	45656.7	29	432
envC	46595	4	419
epd	37298.9	3	339
eptC	66612.5	2	577
era	33810.9	6	301
ettA	62445.4	24	555
exbB	26287.8	2	244
fabA	18969.6	3	172
fabB	42613.4	20	406
fabD	32416.4	2	309
fabF	43046.6	19	413
fabG	25561	15	244
fabH	33515.2	15	317
fabI	27864.6	23	262
fabZ	17033.2	9	151
fadB	79596.1	5	729
fadE	89227.8	3	814
fbaA	39147.3	22	359
fbp	36834.5	6	332
fdhE	34747.9	2	309
fdoG	112552	4	1016
fdoH	33099.8	4	300
ffh	49788.3	5	453
fklB	22216.1	2	206
fkpA	28883.1	2	270
flgH	24615.4	7	232
flgK	57930.6	2	547
flgL	34281.6	5	317
fliC	51295.7	4	498
fliD	48458.6	2	468
fliF	60588.9	2	552
fliL	17221.6	3	154
fliM	37850.1	7	334
flu	106824	27	1039
fmt	34169	6	315
folC	45406	9	422
folD	31043.6	3	288
folE	24831	4	222
folX	14082.5	3	120
frdA	65971.6	13	602
frdB	27123.4	2	244
fre	26242.6	6	233
frmA	39358	4	369
frsA	47009.8	3	414
fruA	57521.4	7	563
fruB	39648.4	7	376
fruK	33755.5	13	312
ftsA	45328.8	3	420
ftsE	24440	2	222
ftsH	70709.5	20	644
ftsN	35792.3	3	319
ftsY	54512.5	17	497
ftsZ	40324	20	383
fumA	60300.3	39	548
fumC	50489.5	2	467
fur	16795	2	148
fusA	77582	208	704
gabD	51721.6	2	482
galE	37265.1	15	338
galF	32830.1	3	297
galK	41441.5	16	382
galM	38191.3	18	346
galS	37357	1	346
galT	39645.3	6	348
galU	32942	7	302
gapA	35532.6	73	331
garR	30428.3	2	294
gatA	16907.7	8	150
gatD	37390.7	6	346
gatY	30811.5	31	284
gatZ	47109	23	420
gcd	86749.2	3	796
gcvP	104377	40	957
gcvT	40147	14	364
gdhA	48581.2	8	447
GFP	26886.8	4	238
ghrA	35343.7	5	312
ghrB	35395.5	2	324
glcB	80490.1	12	723
glf	42967.6	20	367
glgC	48698.1	5	431
glk	34723.9	5	321
glmM	47544.5	14	445
glmS	66895.7	31	609
glmU	49190.5	12	456
glnA	51904.7	1	469
glnB	12425.7	5	112
glnD	102393	2	890
glnH	27191.3	8	248
glnS	63479.2	26	554
glpA	58958.8	24	542
glpB	45357.6	8	419
glpD	56752.3	88	501
glpF	29780.6	3	281
glpK	56231.3	173	502
glpQ	40844.6	10	358
glpT	50312.5	18	452
glpX	35853.5	6	336
gltA	48016.8	52	427
gltB	163301	7	1486
gltD	52015.1	3	472
gltX	53816.3	23	471
glyA	45316.7	23	417
glyQ	34774.9	10	303
glyS	76815.3	32	689
gmhA	20815.4	8	192
gmk	23593.3	4	207
gnd	51483.2	37	468
gor	48772.6	2	450
gpmA	28557.3	13	250
gpmB	24065.5	5	215
gpmI	56194.5	7	514
gpsA	36362.2	3	339
grcA	14284	8	127
greA	17641.2	4	158
groL	57328.9	61	548
groS	10387	16	97
grpE	21797.8	7	197
grxD	12879.1	6	115
gshA	58271.7	6	518
gshB	35562.6	5	316
gsk	48449.6	2	434
gstB	23714	2	208
guaA	58679.2	46	525
guaB	52022.2	29	488
guaC	37383.6	1	347
gutQ	34032.3	1	321
gyrA	96965	49	875
gyrB	89952	28	804
helD	77978.3	2	684
hemL	45366.3	12	426
hemN	52730.8	3	457
hemY	45246	3	398
hflC	37650.9	9	334
hflD	22948.1	1	213
hflK	45545.5	14	419
hflX	48327.4	3	426
hfq	11166.1	2	102
hinT	13241.7	3	119
hisB	40279	6	355
hisG	33368.3	6	299
hisS	47029.9	22	424
hldD	34894.3	8	310
hldE	51050.6	10	477
hns	15540	12	137
hpt	20115.9	4	178
hrpA	149033	8	1300
hscA	65653.1	11	616
hsdM	59308	4	529
hsdR	134099	6	1170
hslO	32534.2	5	292
hslU	49595.2	28	443
htpG	71425	36	624
hupA	9535.2	13	90
hupB	9226	12	90
hxpB	24330.9	3	222
ibpA	15774.2	9	137
ibpB	16094	3	142
icd	45758	93	416
ihfA	11354.5	3	99
ileS	104298	21	938
ilvD	65533	2	616
infA	8249.7	2	72
infB	97349	97	890
infC	20564.4	9	180
iraP	9937.9	5	86
iscA	11555.9	3	107
iscR	17336.8	6	162
iscS	45090.7	29	404
iscU	13848.9	5	128
ispG	40684.1	9	372
ispH	34773.9	4	316
katG	80025.8	28	726
kbl	43117.7	5	398
kdgK	33962.8	7	309
kdgR	30030.3	7	263
kdsA	30832.9	13	284
kgtP	47054	3	432
KRT1	66040.3	31	644
KRT10	58828.8	14	584
KRT2	65433.9	11	639
KRT9	62065.9	30	623
lacI	38589.9	85	360
lapA	11351.9	3	102
lepA	66571.7	35	599
leuS	97234.3	32	860
lexA	22357.9	2	202
ligA	73605.8	6	671
lipA	36072.1	9	321
lldD	42729.8	3	396
lolB	23551.6	5	207
lolD	25439.1	4	233
lolE	45345.4	2	414
lon	87440.6	27	784
lpdA	50688.9	16	474
lpoA	72825.8	2	678
lpoB	22515.2	3	213
lpp	8323.7	5	78
lptA	20126.8	2	185
lptB	26801.5	3	241
lptD	89672.8	3	784
lpxA	28079.7	3	262
lpxD	36038.5	2	341
lrp	18887.3	9	164
lsrF	31893	2	291
luxS	19416.2	3	171
lysS	57605.5	36	505
lysU	57828.5	19	505
LYZ	16239	2	147
maa	20096	2	183
maeA	63198.8	5	565
maeB	82418.5	36	759
malE	43389.9	13	396
malK	40989.9	5	371
malP	90524.4	5	797
manA	42851	4	391
manX	35047.4	8	323
manZ	30956.6	1	283
map	29331	7	264
mdaB	21891.2	3	193
mdh	32337.3	50	312
mdoD	62759.7	2	551
mdoG	57913.9	8	511
mdoH	96940.3	4	847
mdtK	49449.1	1	457
menB	31633.5	5	285
menF	48765.7	1	431
metG	76256.7	24	677
metH	136000	11	1227
metK	41952.1	19	384
metL	88888.7	11	810
metN	37788.8	2	343
metQ	29431.9	6	271
mfd	129987	13	1148
mglA	56417.7	15	506
mglB	35713.3	12	332
mgtA	99468.8	7	898
mhpR	31322.8	2	277
miaB	53663.9	15	474
minD	29615.3	13	270
minE	10235.4	5	88
mlaD	19577.1	3	183
mlaF	29097.6	2	269
mnmA	40959.7	4	368
mnmG	69523.1	4	629
moaB	18665.1	2	170
moaC	17467.2	2	161
moeA	44067.4	5	411
mpl	49874.1	3	457
mraY	39875.6	2	360
mrcA	93637	3	850
mreB	36952.4	16	347
mrp	39938.4	4	369
mrr	33520.1	2	304
msbA	64462.7	8	582
mscL	14957.5	2	136
mscS	30897	4	286
mtlA	67974.7	17	637
mtlD	41139.1	2	382
mug	18673.5	4	168
mukB	170233	14	1486
mukF	50580.2	3	440
murA	44817.9	11	419
murB	37850.4	2	342
murC	53626.4	6	491
murD	46974.1	3	438
murE	53343.2	3	495
murG	37814.3	3	355
mutS	95250.5	7	853
nadE	30637.8	7	275
nadR	47347.1	3	410
nagB	29774.4	4	266
nagC	44542.2	6	406
nagD	27163.6	4	250
nagE	68348.7	10	648
napA	93043.6	4	828
narG	140492	18	1247
narH	58067.8	9	512
narI	25498.5	3	225
narL	23927.5	3	216
narP	23575.6	2	215
ndh	47360	58	434
ndk	15463.6	11	143
nfsA	26801.7	7	240
nfsB	23905.3	9	217
nfuA	20997.9	3	191
nhaB	56730.5	4	513
nlpA	29424	2	272
nlpD	40148.7	8	379
nrdA	85778.8	30	761
nrdB	43518.2	2	376
nrdD	80023.9	2	712
nrdR	17228.9	2	149
nudK	21749.3	2	191
nuoA	16457.8	3	147
nuoB	25055.6	3	220
nuoC	68237.9	25	596
nuoE	18590	2	166
nuoF	49294.5	9	445
nuoG	100300	28	908
nuoH	36220.5	1	325
nuoI	20538.3	5	180
nuoL	66440.3	2	613
nupC	43477.7	5	400
nusA	54871.4	30	495
nusB	15689.5	2	139
nusG	20531	14	181
obgE	43286.8	6	390
ompA	37201	17	346
ompC	40369	4	367
ompF	39334.4	2	362
ompR	27354.5	9	239
ompT	35563.9	10	317
ompX	18603	1	171
oppA	60899.8	2	543
oppB	33445.4	1	306
oppD	37189.2	4	337
oppF	37198.1	6	334
osmE	12020.5	2	112
oxyR	34276.7	5	305
pal	18824.5	3	173
panC	31598.7	10	283
parC	83834.5	2	752
parE	70244.5	6	630
pckA	59645.3	44	540
pcnB	53872.7	6	465
pdeH	29601.9	2	255
pdeL	40725.7	2	362
pdxB	41368.7	7	378
pdxH	25545.6	3	218
pdxJ	26384.7	2	243
pepA	54880.6	12	503
pepB	46181.8	13	427
pepD	52916.5	15	485
pepN	98921.8	32	870
pepQ	50177.3	4	443
pepT	44924	2	408
pfkA	34843	10	320
pfkB	32455.7	3	309
pflA	28204	3	246
pflB	85360.3	55	760
pgi	61531.4	11	549
pgk	41119.2	37	387
pgl	36305.9	5	331
pgm	58361.6	7	546
pheA	43112.2	8	386
pheP	50679.7	1	458
pheS	36832.5	16	327
pheT	87378.6	51	795
phoP	25535.7	5	223
pitA	53390.9	4	499
plsB	91385.2	8	807
plsC	27453.8	3	245
pmbA	48370.4	10	450
pnp	77101	42	711
pntA	54623.7	12	510
pntB	48724	6	462
polA	103122	10	928
potA	43028.4	11	378
ppc	99066	29	883
ppiB	18153.2	6	164
ppiD	68151.4	7	623
ppk	80435.7	4	688
ppnN	50973.7	4	454
ppsA	87435.6	14	792
ppsR	31211.9	5	277
ppx	58137.4	2	513
prc	76665.7	8	682
prfA	40517.7	5	360
prfB	41251.4	14	365
prfC	59574.7	16	529
prlC	77169.5	14	680
prmB	35002.4	3	310
proA	44630.4	6	417
proB	39057.7	4	367
proC	28145	2	269
proP	54848.5	11	500
proQ	25892.4	11	232
proS	63693.4	29	572
proV	44164.4	15	400
prs	34218.6	11	315
psd	35935.3	3	322
pspA	25493.9	2	222
pspB	8763.6	2	74
pssA	52804.2	17	451
pstB	29028.6	4	257
pta	77172.7	36	714
pth	21083.1	2	194
ptsG	50678.4	19	477
ptsI	63564.3	38	575
ptsP	83718.5	3	748
purA	47345.7	36	432
purB	51544.1	11	456
purC	26996.1	4	237
purH	57329.6	5	529
purL	141404	4	1295
purM	36854	2	345
purR	38175.3	3	341
purT	42433.1	2	392
purU	31935.4	9	280
putA	143818	43	1320
putP	54346.5	7	502
pykA	51357.8	21	480
pykF	50729.9	51	470
pyrF	26350.1	3	245
pyrG	60374.6	31	545
pyrH	25970.9	3	241
queA	39431.8	4	356
radA	49471.5	4	460
rapA	109772	19	968
rapZ	32493.6	2	284
rbfA	15154.8	4	133
rcsB	23672.3	3	216
rcsD	100376	4	890
rcsF	14163.5	3	134
recA	37974.7	26	353
rep	77027.1	2	673
rfbA	32695	10	293
rfbB	40558.7	9	361
rfbC	21270.6	4	185
rfbD	32694.5	6	299
rffG	39754.5	3	355
rhlB	47127.7	13	421
rhlE	49990.5	2	454
rho	47006.3	30	419
ribB	23353.5	3	217
ribC	23444.8	6	213
ribD	40338.1	1	367
ribF	34735	3	313
ridA	13611.4	2	128
rihA	33823.2	2	311
rimJ	22688.4	2	194
rimO	49581.7	10	441
rimP	16650.7	3	150
rlmE	23335.2	3	209
rlmF	34226.6	3	308
rlmG	42332.4	3	378
rlmI	44358.4	4	396
rlmJ	31942.8	3	280
rlmL	78857.3	9	702
rlmM	41905.2	2	366
rlmN	43086	7	384
rlpA	37527.6	4	362
rluB	32711.7	5	291
rluC	36027	4	319
rluD	37121.5	6	326
rluF	32477.5	1	290
rnb	72492.5	16	644
rnc	25550.6	7	226
rne	118194	24	1061
rng	55364.2	8	489
rnpA	13789.6	0	119
rnr	92111	7	813
rodZ	36191.5	5	337
roxA	42579.8	2	373
rph	24424.7	1	228
rplA	24729.4	45	234
rplB	29860.3	76	273
rplC	22242.8	79	209
rplD	22086.6	15	201
rplE	20302.7	41	179
rplF	18903.5	51	177
rplI	15768.7	48	149
rplJ	17711.8	14	165
rplK	14875.5	23	142
rplL	12295	19	121
rplM	16018.7	27	142
rplN	13541.2	26	123
rplO	14981.1	37	144
rplP	15281.7	14	136
rplQ	14365.2	22	127
rplR	12769.7	16	117
rplS	13133	67	115
rplT	13497.6	20	118
rplU	11563.9	24	103
rplV	12226.6	32	110
rplW	11198.9	12	100
rplX	11316.3	28	104
rplY	10693.6	32	94
rpmA	9124.6	20	85
rpmB	9006.5	7	78
rpmC	7273.6	11	63
rpmE	7871.1	6	70
rpoA	36512.1	58	329
rpoB	150636	132	1342
rpoC	155164	161	1407
rpoD	70265.3	15	613
rpoN	53991	2	477
rpoZ	10236.3	4	91
rpsA	61157.4	224	557
rpsB	26744.3	50	241
rpsC	25983.5	43	233
rpsD	23469.7	66	206
rpsE	17603	61	167
rpsF	15703.3	15	135
rpsG	20019.3	38	179
rpsH	14126.9	41	130
rpsI	14856.6	35	130
rpsJ	11735.8	23	103
rpsK	13845	34	129
rpsL	13736.8	55	124
rpsM	13100.1	38	118
rpsN	11581	6	101
rpsO	10269.1	11	89
rpsP	9190.6	15	82
rpsQ	9704.3	14	84
rpsR	8987	17	75
rpsS	10430.6	20	92
rpsT	9684.9	11	87
rpsU	8500.1	6	71
rsgA	39194	5	350
rsmB	48348.3	6	429
rsmC	37625	2	343
rstA	26705.1	2	239
rsuA	25865.1	3	231
rsxC	80171.5	3	740
sdaA	48906.5	3	454
sdaB	48752.8	22	455
sdaC	46909	25	429
sdhA	64421.9	88	588
sdhB	26771	33	238
sdhD	12867.6	8	115
secA	102025	19	901
secB	17277.2	4	155
secD	66634.5	13	615
secF	35383.5	6	323
secG	11365.8	2	110
secY	48514	6	443
selB	68868.6	4	614
selD	36688	10	347
serA	44177.1	12	410
serC	39784.1	16	362
serS	48414.8	16	430
skp	17688.4	2	161
slyB	15600.6	3	155
slyD	20851	11	196
smpB	18269.5	4	160
sohB	39366.7	3	349
speA	73899	14	658
speD	30385.6	3	264
speE	32321.4	2	288
speG	21887.4	4	186
sppA	67220.9	2	618
srlD	27858.5	2	259
srlE	33332.9	2	319
srmB	49915.5	4	444
ssb	18974.4	5	178
sspA	24305.8	8	212
sthA	51561	25	466
stpA	15348.1	6	134
sucA	105062	29	933
sucB	44012.1	13	405
sucC	41392.7	43	388
sucD	29777.8	24	289
suhB	29172.8	21	267
talB	35220.9	38	317
tamA	64797.9	2	577
tamB	136782	1	1259
tap	57511.5	3	533
tar	59944	17	553
tatA	9664.5	3	89
tatB	18420.8	3	171
tatC	28877.1	1	258
tdh	37239.6	3	341
tdk	23456.6	3	205
tgt	42594.7	3	375
thiI	54973.7	12	482
thrA	89121.9	30	820
thrB	33623.8	2	310
thrC	47115.1	21	428
thrS	74015.6	17	642
thyA	30480.4	2	264
tig	48192.9	51	432
tktA	72213	45	663
tldD	51364.2	4	481
tnaA	52774.8	152	471
tolB	45955.1	15	430
tolQ	25599	3	230
topA	97351.4	22	865
tpiA	26971.8	6	255
tpx	17835.2	17	168
treB	51082.6	2	473
treC	63838.5	13	551
trg	58899.3	8	546
trmA	41967.8	3	366
trmJ	27047.8	4	246
trpS	37438.4	5	334
truA	30399.2	2	270
truD	39091.6	2	349
trxB	34623.8	8	321
tsf	30422.8	33	283
tsr	59442.8	26	551
tsx	33590.2	10	294
ttcA	35561.9	5	311
tufA,tufB	43313.8	227	394
typA	67356	30	607
tyrB	43538.6	2	397
tyrR	57657.4	3	513
tyrS	47528.2	15	424
ubiD	55604.8	3	497
ubiE	28073.8	5	251
ucpA	27850.6	4	263
udk	24354	5	213
udp	27158.7	11	253
uidA	68446.1	8	603
upp	22533.8	16	208
usg	36364	3	337
uspA	16066.5	11	144
uspE	35706.8	3	316
uspF	16016.9	4	144
uup	72068.5	8	635
uvrA	103870	11	940
uvrB	76228.5	3	673
uvrC	68189.5	2	610
uvrD	81991.2	1	720
uvrY	23892.9	2	218
uxaC	53989	5	470
uxuA	44838.5	9	394
valS	108195	30	951
waaU	41732.2	2	357
wbbI	37759.1	7	330
wbbJ	21675.3	1	196
wbbK	43190.5	6	372
wecC	45838.2	3	420
wecE	41902.3	5	376
wrbA	20845.4	3	198
wzzB	36455.6	5	326
xseA	51832	1	456
xthA	30970	3	268
xylA	49742.6	27	440
xylG	56472.1	3	513
yadG	34648.4	4	308
yaeH	15097	6	128
yagH	60825.8	6	536
yajC	11887.6	11	110
yajG	20950.4	9	192
yajQ	18344.2	5	163
ybaY	19430.6	3	190
ybbN	31791.9	6	284
ybbO	29410.7	2	269
ybcJ	7389.1	2	70
ybdG	46605.2	2	415
ybeD	9827.2	8	87
ybeZ	39039.9	10	346
ybhC	46081.9	6	427
ybhG	36415.6	2	332
ybiB	35049.4	1	320
ybiS	33325.3	8	306
ybiT	59860.4	7	530
ybjX	38359.2	5	330
ycaO	65653.6	7	586
ycbX	40644.5	5	369
ycbZ	65819.5	3	586
yceA	39782	0	350
yceB	20500.3	2	186
ycfP	21226.8	5	180
ycgL	12415.1	2	108
ycgR	27858.1	8	244
ychF	39668	12	363
yciA	14230.1	3	132
yciK	27933.3	5	252
yciO	23212.4	2	206
yciT	27602.7	6	249
ydbK	128827	5	1174
ydcI	33401.7	2	307
ydfG	27248.7	8	248
ydgA	54690.1	6	502
ydgH	33903.3	9	314
ydhQ	42875.8	6	418
ydiY	27607.9	2	252
ydjA	20059.1	4	183
ydjN	48662.5	4	463
yeaD	32666	2	294
yeaY	20920.6	3	193
yebC	26423.2	4	246
yebE	23687.7	1	219
yedD	14983.5	3	137
yedE	44431.4	3	401
yeeN	25867.5	2	238
yegQ	51193.8	12	453
yeiP	21533.4	3	190
yeiQ	54031.8	1	488
yejK	37823.8	6	335
yejL	8288.7	2	75
yfaY	44226	3	400
yfbU	19536.5	4	164
yfcZ	10317.6	2	94
yfeX	33052.4	5	299
yfgM	22176.4	2	206
yfiF	37783.8	8	345
ygbF	10518.1	1	94
ygbT	33195.3	15	305
ygeA	25248.5	2	230
ygfZ	36094.8	13	326
yggL	12880.8	2	108
ygiB	23479.2	2	223
ygiF	48389.6	2	433
ygjR	36214.3	4	328
yhaJ	33257.3	2	298
yhbS	18533.9	2	167
yhbY	10783.8	3	97
yhcB	14961.4	6	132
yhdE	21515.4	2	197
yheO	26821.4	2	240
yheS	71846.2	9	637
yhgF	85120.9	19	773
yhhX	38765.5	4	345
yhiI	38828.5	4	355
yhiN	43741.6	2	400
yiaD	22197.6	2	219
yibN	15596.2	6	143
yicC	33175.2	5	287
yicH	62274	4	569
yidC	61528	15	548
yifE	13133.7	6	112
yifL	7177.4	3	67
yiiD	37094.6	3	329
yjaG	22613	2	196
yjgA	21360.5	3	183
yjiA	35660.7	3	318
ykgG	25212.9	2	231
ypfJ	31459.9	2	287
yqeF	41018.5	2	393
yqhD	42097.6	10	387
yqjD	11051.7	3	101
yraP	20027.7	9	191
zapA	12594.5	4	109
zapB	9634.7	3	81
zntA	76841.6	10	732
zwf	55705.7	20	491
	18833.6	668	183
	24409.3	30	231
	53681.2	0	491

## Sheet: pCas1BioID2-Cas2
Alternate IDs	Protein molecular weight (Da)	Total spectrum count	Length
accA	35243.4	13	319
accB	16687	70	156
accC	49321.9	25	449
accD	33322.5	4	304
aceA	47522	64	434
aceB	60275.5	20	533
aceE	99671.2	60	887
aceF	66095.9	32	630
ackA	43291.5	11	400
acnA	97678.8	3	891
acnB	93501	107	865
acpP	8639.4	17	78
acrA	42196.5	7	397
acrB	113576	7	1049
acs	72094.3	66	652
actP	59200	2	549
ade	63739.8	1	588
adhE	96130.1	9	891
adk	23586.4	4	214
aer	55065.1	1	506
ahpC	20761.9	58	187
ahpF	56178.2	57	521
alaS	96033.6	32	876
aldA	52273.3	21	479
allR	29270.2	8	271
amn	53996.4	5	484
araA	56074.3	56	500
araC	33384.6	14	292
araD	25518.4	1	231
araE	51686.6	10	472
araF	35541.5	9	329
araG	55019.4	13	504
araH	34212.3	20	328
arcA	27293.3	1	238
argS	64684.1	7	577
aroB	38881.5	2	362
aroC	39138.3	1	361
aroG	38010.4	1	350
aroK	19538.2	2	173
asd	40018.6	15	367
asnA	36650.8	3	330
asnB	62660.1	6	554
asnS	52570.3	37	466
aspA	52356.3	7	478
aspC	43574.1	8	396
aspS	65915.5	43	590
atpA	55223.2	71	513
atpD	50325.5	118	460
atpF	17264.5	7	156
atpG	31577.9	3	287
atpH	19332.3	1	177
avtA	46713.8	1	417
azoR	21658.4	1	201
bamA	90554.4	16	810
bamB	41886.9	24	392
bamC	36842.3	1	344
bcp	17634.2	8	156
betB	52911.6	5	490
bglA	55361.2	2	479
btsT	77326.7	8	716
carB	117843	89	1073
cfa	43910.1	1	382
cheA	60422.4	5	557
cheW	18083.9	1	167
cheZ	23976.5	3	214
clpA	84208.3	3	758
clpB	95587.9	22	857
clpP	23187.3	2	207
clpX	46357.3	17	424
coaBC	43438.7	0	406
cobB	26716.1	1	242
corA	36591.4	3	316
corC	33299.6	2	292
creA	17108.1	1	157
crl	15655.4	2	133
crp	23640.9	12	210
crr	18251.5	3	169
cspE	7463.6	6	69
cstA	75107.1	1	701
cycA	51660.8	5	470
cydA	58207.4	16	522
cydC	62922.8	3	573
cyoA	34912.3	5	315
cyoB	74370.1	18	663
cysB	36150.9	3	324
cysI	64000.1	7	570
cysJ	66270.2	6	599
cysK	34490.9	44	323
cysN	52559.2	3	475
cysS	52202.9	3	461
dacA	44445.5	3	403
dacC	43609.9	1	400
dadA	47607.6	21	432
dadX	38844.8	1	356
damX	46161.5	5	428
dapB	28757.1	1	273
dapD	29891.6	65	274
dapF	30207.8	3	274
dauA	59431.5	2	559
dcd	21250	2	193
dcm	53465.7	2	472
dcrB	19787.7	1	185
dctA	45438.2	2	428
dcuA	45752.2	2	433
ddlA	39316.2	6	364
deaD	70548.7	38	629
degP	49354.9	4	474
deoC	27734.9	2	259
der	55036.9	11	490
dhaM	51449.4	1	472
dld	64614.1	3	571
dnaB	52391.8	1	471
dnaJ	41100	4	376
dnaK	69116.1	286	638
dnaN	40587	4	366
dppA	60294.6	2	535
dppD	35844.9	7	327
dppF	37561.1	3	334
dps	18696.1	4	167
dsbB	20142.8	2	176
dxs	67619	6	620
eda	22284.3	1	213
efp	20591.5	2	188
emrA	42736.1	2	390
eno	45656.7	13	432
envC	46595	5	419
epd	37298.9	2	339
eptC	66612.5	1	577
era	33810.9	4	301
ettA	62445.4	27	555
exbB	26287.8	4	244
fabA	18969.6	27	172
fabB	42613.4	14	406
fabF	43046.6	6	413
fabG	25561	3	244
fabH	33515.2	36	317
fabI	27864.6	107	262
fabZ	17033.2	9	151
fadB	79596.1	3	729
fadE	89227.8	1	814
fbaA	39147.3	7	359
fbp	36834.5	14	332
fdhE	34747.9	1	309
fdoG	112552	5	1016
fdoH	33099.8	4	300
ffh	49788.3	2	453
fklB	22216.1	1	206
flgH	24615.4	4	232
fliM	37850.1	1	334
flu	106824	13	1039
fmt	34169	2	315
folC	45406	7	422
folD	31043.6	4	288
folE	24831	5	222
folX	14082.5	9	120
frdA	65971.6	18	602
frdB	27123.4	3	244
frmA	39358	3	369
frsA	47009.8	4	414
fruA	57521.4	7	563
fruB	39648.4	1	376
ftsA	45328.8	1	420
ftsH	70709.5	8	644
ftsN	35792.3	3	319
ftsY	54512.5	4	497
ftsZ	40324	30	383
fumA	60300.3	188	548
fumC	50489.5	1	467
fusA	77582	407	704
galE	37265.1	34	338
galK	41441.5	32	382
galM	38191.3	5	346
galS	37357	3	346
galT	39645.3	5	348
galU	32942	3	302
gapA	35532.6	80	331
gatA	16907.7	4	150
gatD	37390.7	6	346
gatY	30811.5	24	284
gatZ	47109	28	420
gcd	86749.2	1	796
gcvP	104377	19	957
gcvT	40147	2	364
gdhA	48581.2	6	447
GFP	26886.8	3	238
glcB	80490.1	5	723
glf	42967.6	27	367
glgC	48698.1	1	431
glk	34723.9	5	321
glmM	47544.5	16	445
glmS	66895.7	32	609
glmU	49190.5	9	456
glnA	51904.7	13	469
glnS	63479.2	13	554
glpA	58958.8	54	542
glpB	45357.6	1	419
glpD	56752.3	57	501
glpF	29780.6	2	281
glpK	56231.3	348	502
glpT	50312.5	66	452
glpX	35853.5	6	336
gltA	48016.8	82	427
gltB	163301	5	1486
gltD	52015.1	4	472
gltX	53816.3	11	471
glyA	45316.7	25	417
glyQ	34774.9	7	303
glyS	76815.3	33	689
gmhA	20815.4	4	192
gmk	23593.3	1	207
gnd	51483.2	22	468
gor	48772.6	2	450
gpmA	28557.3	5	250
gpmB	24065.5	6	215
gpmI	56194.5	0	514
grcA	14284	2	127
greA	17641.2	3	158
groL	57328.9	57	548
groS	10387	34	97
grpE	21797.8	4	197
grxD	12879.1	1	115
gshA	58271.7	2	518
gshB	35562.6	6	316
gsk	48449.6	2	434
gstB	23714	1	208
guaA	58679.2	61	525
guaB	52022.2	13	488
guaC	37383.6	2	347
gutQ	34032.3	2	321
gyrA	96965	46	875
gyrB	89952	31	804
hcxB	38896.7	2	361
helD	77978.3	5	684
hemG	21226.8	3	181
hemL	45366.3	15	426
hemY	45246	1	398
hflC	37650.9	2	334
hflD	22948.1	3	213
hflK	45545.5	13	419
hflX	48327.4	1	426
hinT	13241.7	1	119
hisB	40279	3	355
hisS	47029.9	17	424
hldD	34894.3	10	310
hldE	51050.6	9	477
hns	15540	10	137
hpt	20115.9	0	178
hrpA	149033	1	1300
hscA	65653.1	7	616
hsdM	59308	3	529
hsdR	134099	5	1170
hslO	32534.2	3	292
hslU	49595.2	91	443
htpG	71425	79	624
hupA	9535.2	21	90
hupB	9226	7	90
hxpB	24330.9	1	222
ibpA	15774.2	2	137
ibpB	16094	1	142
icd	45758	69	416
ihfA	11354.5	1	99
ileS	104298	6	938
ilvD	65533	4	616
infA	8249.7	29	72
infB	97349	154	890
infC	20564.4	37	180
iscA	11555.9	2	107
iscS	45090.7	115	404
iscU	13848.9	7	128
ispG	40684.1	4	372
ispH	34773.9	2	316
katG	80025.8	5	726
kbl	43117.7	4	398
kdgK	33962.8	2	309
kdgR	30030.3	2	263
kdsA	30832.9	2	284
kgtP	47054	8	432
KRT1	66040.3	51	644
KRT10	58828.8	4	584
KRT2	65433.9	14	639
KRT31	47236.8	21	416
KRT83	54194.9	10	493
KRT9	62065.9	30	623
lacI	38589.9	65	360
lepA	66571.7	39	599
leuS	97234.3	16	860
ligA	73605.8	2	671
lipA	36072.1	4	321
lldD	42729.8	3	396
lolB	23551.6	5	207
lolE	45345.4	1	414
lon	87440.6	26	784
lpdA	50688.9	77	474
lpoB	22515.2	4	213
lpp	8323.7	8	78
lptA	20126.8	4	185
lptB	26801.5	5	241
lptD	89672.8	3	784
lpxA	28079.7	8	262
lpxD	36038.5	6	341
lrp	18887.3	27	164
lysS	57605.5	40	505
lysU	57828.5	46	505
LYZ	16239	2	147
maa	20096	1	183
maeA	63198.8	2	565
maeB	82418.5	24	759
malK	40989.9	1	371
manA	42851	1	391
manX	35047.4	6	323
manZ	30956.6	2	283
mdaB	21891.2	1	193
mdh	32337.3	49	312
mdoD	62759.7	5	551
mdoG	57913.9	17	511
mdoH	96940.3	6	847
mdtK	49449.1	2	457
menF	48765.7	2	431
metG	76256.7	40	677
metH	136000	3	1227
metK	41952.1	13	384
metL	88888.7	16	810
metN	37788.8	3	343
metQ	29431.9	3	271
mfd	129987	7	1148
mglA	56417.7	7	506
mglB	35713.3	15	332
mgtA	99468.8	3	898
miaB	53663.9	31	474
minD	29615.3	26	270
minE	10235.4	0	88
mlaD	19577.1	2	183
mlaF	29097.6	0	269
mnmA	40959.7	1	368
mnmG	69523.1	1	629
moaB	18665.1	3	170
moeA	44067.4	2	411
mpl	49874.1	1	457
mraY	39875.6	1	360
mrcA	93637	1	850
mreB	36952.4	74	347
mrp	39938.4	1	369
msbA	64462.7	5	582
mscL	14957.5	1	136
mscS	30897	2	286
mtlA	67974.7	10	637
mug	18673.5	3	168
mukB	170233	4	1486
mukF	50580.2	1	440
murA	44817.9	7	419
murB	37850.4	1	342
murC	53626.4	1	491
murD	46974.1	1	438
murG	37814.3	0	355
mutM	30290.5	4	269
mutS	95250.5	2	853
nadE	30637.8	2	275
nadR	47347.1	1	410
nagB	29774.4	1	266
nagC	44542.2	6	406
nagE	68348.7	5	648
narL	23927.5	2	216
ndh	47360	66	434
ndk	15463.6	12	143
nfsA	26801.7	2	240
nfsB	23905.3	4	217
nfuA	20997.9	7	191
nhaB	56730.5	4	513
nlpA	29424	0	272
nlpD	40148.7	12	379
nrdA	85778.8	149	761
nrdB	43518.2	0	376
nrdD	80023.9	3	712
nrdR	17228.9	1	149
nuoA	16457.8	13	147
nuoB	25055.6	3	220
nuoC	68237.9	12	596
nuoF	49294.5	3	445
nuoG	100300	10	908
nuoH	36220.5	3	325
nuoI	20538.3	5	180
nuoL	66440.3	6	613
nupC	43477.7	1	400
nusA	54871.4	5	495
nusG	20531	23	181
obgE	43286.8	2	390
ompA	37201	6	346
ompC	40369	5	367
ompF	39334.4	2	362
ompT	35563.9	1	317
ompX	18603	3	171
oppB	33445.4	2	306
oppC	33022.9	2	302
oppD	37189.2	9	337
oppF	37198.1	11	334
osmE	12020.5	2	112
oxyR	34276.7	1	305
pal	18824.5	17	173
panC	31598.7	4	283
parE	70244.5	4	630
pckA	59645.3	26	540
pcnB	53872.7	3	465
pdxJ	26384.7	1	243
pepA	54880.6	2	503
pepB	46181.8	11	427
pepD	52916.5	1	485
pepN	98921.8	23	870
pepQ	50177.3	3	443
pfkA	34843	2	320
pfkB	32455.7	1	309
pflA	28204	3	246
pflB	85360.3	75	760
pgi	61531.4	2	549
pgk	41119.2	8	387
pgl	36305.9	1	331
pgm	58361.6	7	546
pheA	43112.2	2	386
pheP	50679.7	3	458
pheS	36832.5	11	327
pheT	87378.6	41	795
phoP	25535.7	2	223
pitA	53390.9	1	499
plsB	91385.2	6	807
pmbA	48370.4	6	450
pnp	77101	118	711
pntA	54623.7	4	510
pntB	48724	5	462
polA	103122	2	928
potA	43028.4	8	378
ppc	99066	22	883
ppiB	18153.2	5	164
ppk	80435.7	5	688
ppnN	50973.7	5	454
ppsA	87435.6	17	792
prc	76665.7	2	682
prfA	40517.7	1	360
prfB	41251.4	18	365
prfC	59574.7	12	529
prlC	77169.5	4	680
prmB	35002.4	0	310
proA	44630.4	1	417
proB	39057.7	7	367
proC	28145	3	269
proP	54848.5	25	500
proQ	25892.4	10	232
proS	63693.4	10	572
proV	44164.4	9	400
prs	34218.6	10	315
psd	35935.3	2	322
pspB	8763.6	1	74
pssA	52804.2	7	451
pstB	29028.6	1	257
pta	77172.7	56	714
ptsA	91776.4	3	833
ptsG	50678.4	16	477
ptsI	63564.3	24	575
ptsP	83718.5	1	748
purA	47345.7	71	432
purB	51544.1	6	456
purC	26996.1	1	237
purH	57329.6	27	529
purL	141404	5	1295
purM	36854	4	345
purR	38175.3	1	341
purT	42433.1	1	392
purU	31935.4	10	280
putA	143818	13	1320
putP	54346.5	3	502
pykA	51357.8	52	480
pykF	50729.9	21	470
pyrB	34428.2	6	311
pyrG	60374.6	25	545
pyrH	25970.9	1	241
queA	39431.8	1	356
radA	49471.5	5	460
rapA	109772	11	968
rbfA	15154.8	0	133
rcsB	23672.3	2	216
rcsD	100376	2	890
rcsF	14163.5	3	134
recA	37974.7	99	353
recN	61397.4	2	553
rep	77027.1	1	673
rfbA	32695	4	293
rfbB	40558.7	2	361
rfbD	32694.5	3	299
rffG	39754.5	1	355
rhlB	47127.7	7	421
rho	47006.3	56	419
ribB	23353.5	1	217
ribC	23444.8	3	213
ribD	40338.1	2	367
ribF	34735	1	313
ridA	13611.4	1	128
rihA	33823.2	1	311
rimO	49581.7	13	441
rimP	16650.7	6	150
rlmE	23335.2	3	209
rlmF	34226.6	12	308
rlmI	44358.4	1	396
rlmL	78857.3	10	702
rlmM	41905.2	2	366
rlmN	43086	3	384
rlpA	37527.6	3	362
rluB	32711.7	10	291
rluC	36027	3	319
rluF	32477.5	2	290
rnb	72492.5	6	644
rnc	25550.6	2	226
rne	118194	116	1061
rng	55364.2	0	489
rnpA	13789.6	2	119
rnr	92111	19	813
rodZ	36191.5	3	337
rph	24424.7	6	228
rplA	24729.4	46	234
rplB	29860.3	283	273
rplC	22242.8	198	209
rplD	22086.6	41	201
rplE	20302.7	116	179
rplF	18903.5	146	177
rplI	15768.7	167	149
rplJ	17711.8	58	165
rplK	14875.5	41	142
rplL	12295	6	121
rplM	16018.7	52	142
rplN	13541.2	164	123
rplO	14981.1	152	144
rplP	15281.7	30	136
rplQ	14365.2	9	127
rplR	12769.7	8	117
rplS	13133	127	115
rplT	13497.6	65	118
rplU	11563.9	43	103
rplV	12226.6	134	110
rplW	11198.9	19	100
rplX	11316.3	52	104
rplY	10693.6	88	94
rpmA	9124.6	26	85
rpmB	9006.5	11	78
rpmC	7273.6	3	63
rpmE	7871.1	24	70
rpoA	36512.1	92	329
rpoB	150636	175	1342
rpoC	155164	368	1407
rpoD	70265.3	17	613
rpoZ	10236.3	12	91
rpsA	61157.4	298	557
rpsB	26744.3	45	241
rpsC	25983.5	259	233
rpsD	23469.7	66	206
rpsE	17603	115	167
rpsF	15703.3	22	135
rpsG	20019.3	47	179
rpsH	14126.9	63	130
rpsI	14856.6	120	130
rpsJ	11735.8	38	103
rpsK	13845	76	129
rpsL	13736.8	25	124
rpsM	13100.1	70	118
rpsN	11581	7	101
rpsO	10269.1	5	89
rpsP	9190.6	42	82
rpsQ	9704.3	41	84
rpsR	8987	70	75
rpsS	10430.6	7	92
rpsT	9684.9	16	87
rpsU	8500.1	25	71
rsgA	39194	1	350
rsmB	48348.3	1	429
rstA	26705.1	3	239
rsuA	25865.1	1	231
rsxC	80171.5	3	740
sdaA	48906.5	4	454
sdaB	48752.8	8	455
sdaC	46909	27	429
sdhA	64421.9	145	588
sdhB	26771	53	238
sdhD	12867.6	11	115
secA	102025	12	901
secB	17277.2	4	155
secD	66634.5	28	615
secF	35383.5	7	323
secG	11365.8	2	110
secY	48514	5	443
selB	68868.6	4	614
selD	36688	27	347
serA	44177.1	4	410
serC	39784.1	1	362
serS	48414.8	12	430
slyB	15600.6	4	155
slyD	20851	18	196
smpB	18269.5	1	160
sohB	39366.7	2	349
speA	73899	3	658
speD	30385.6	1	264
speE	32321.4	1	288
speG	21887.4	1	186
spoT	79344.3	3	702
srlD	27858.5	3	259
srlE	33332.9	3	319
srmB	49915.5	8	444
ssb	18974.4	31	178
sspA	24305.8	1	212
sthA	51561	22	466
stpA	15348.1	2	134
sucA	105062	27	933
sucB	44012.1	15	405
sucC	41392.7	156	388
sucD	29777.8	98	289
suhB	29172.8	12	267
talB	35220.9	13	317
tamA	64797.9	1	577
tamB	136782	4	1259
tap	57511.5	1	533
tar	59944	2	553
tatA	9664.5	4	89
tatC	28877.1	2	258
thiI	54973.7	10	482
thrA	89121.9	24	820
thrC	47115.1	4	428
thrS	74015.6	14	642
tig	48192.9	42	432
tktA	72213	93	663
tldD	51364.2	3	481
tnaA	52774.8	76	471
tolB	45955.1	3	430
tolQ	25599	3	230
topA	97351.4	9	865
tpiA	26971.8	3	255
tpx	17835.2	17	168
treB	51082.6	3	473
treC	63838.5	5	551
trmJ	27047.8	1	246
trpS	37438.4	2	334
truA	30399.2	1	270
truD	39091.6	1	349
trxB	34623.8	5	321
tsf	30422.8	67	283
tsr	59442.8	1	551
ttcA	35561.9	1	311
tufA,tufB	43313.8	324	394
typA	67356	61	607
tyrS	47528.2	30	424
ubiD	55604.8	0	497
ubiE	28073.8	5	251
ucpA	27850.6	4	263
udk	24354	1	213
udp	27158.7	12	253
uidA	68446.1	2	603
upp	22533.8	27	208
usg	36364	1	337
uspF	16016.9	2	144
uup	72068.5	3	635
uvrA	103870	11	940
uvrB	76228.5	1	673
uvrC	68189.5	2	610
uvrD	81991.2	6	720
uxaC	53989	3	470
uxuA	44838.5	7	394
valS	108195	13	951
waaU	41732.2	1	357
wbbI	37759.1	3	330
wbbJ	21675.3	3	196
wbbK	43190.5	4	372
wecE	41902.3	1	376
wrbA	20845.4	2	198
xseA	51832	2	456
xthA	30970	3	268
xylA	49742.6	1	440
yadG	34648.4	0	308
yaeH	15097	11	128
yajC	11887.6	20	110
yajG	20950.4	1	192
ybbN	31791.9	1	284
ybbO	29410.7	4	269
ybdG	46605.2	1	415
ybeD	9827.2	4	87
ybeZ	39039.9	2	346
ybhC	46081.9	8	427
ybhG	36415.6	1	332
ybiB	35049.4	3	320
ybiS	33325.3	1	306
ybiT	59860.4	8	530
ybjX	38359.2	1	330
ycaO	65653.6	1	586
ycbX	40644.5	1	369
ycbZ	65819.5	1	586
yceA	39782	2	350
ycfP	21226.8	0	180
ycgL	12415.1	1	108
ychF	39668	19	363
yciA	14230.1	1	132
yciK	27933.3	2	252
yciO	23212.4	1	206
yciT	27602.7	2	249
ydbK	128827	2	1174
ydcI	33401.7	1	307
ydfG	27248.7	14	248
ydgA	54690.1	1	502
ydgH	33903.3	7	314
ydhQ	42875.8	5	418
ydjA	20059.1	12	183
ydjN	48662.5	12	463
yeaY	20920.6	1	193
yebC	26423.2	3	246
yebE	23687.7	2	219
yedD	14983.5	2	137
yedE	44431.4	4	401
yeeN	25867.5	2	238
yegQ	51193.8	29	453
yeiP	21533.4	1	190
yeiQ	54031.8	3	488
yejK	37823.8	4	335
yejL	8288.7	1	75
yfaY	44226	1	400
yfbU	19536.5	7	164
yfcZ	10317.6	1	94
yfeX	33052.4	4	299
yfgM	22176.4	1	206
yfiF	37783.8	2	345
ygbF	10518.1	162	94
ygbT	33195.3	321	305
ygeA	25248.5	1	230
ygeR	26565.4	2	251
ygfZ	36094.8	4	326
yggL	12880.8	0	108
ygiB	23479.2	1	223
ygjR	36214.3	1	328
yhbS	18533.9	0	167
yhbY	10783.8	4	97
yhcB	14961.4	1	132
yhdE	21515.4	1	197
yheO	26821.4	1	240
yheS	71846.2	10	637
yhgF	85120.9	4	773
yhhX	38765.5	1	345
yhiI	38828.5	2	355
yibN	15596.2	3	143
yicC	33175.2	5	287
yidC	61528	13	548
yifE	13133.7	4	112
yifL	7177.4	4	67
yiiD	37094.6	1	329
yjaG	22613	2	196
yjgA	21360.5	5	183
yjiA	35660.7	1	318
ykgG	25212.9	2	231
yraP	20027.7	15	191
zapA	12594.5	1	109
zapB	9634.7	1	81
zntA	76841.6	14	732
zwf	55705.7	6	491
	18833.6	578	183
	24409.3	5	231
	53681.2	17	491
	46062.2	20	404
